# Supplementary material for: Exploring extracellular vesicle MicroRNAs in Usher syndrome type 1B: Tear-Derived EVs as potential indicators of retinal health
Source: Cell Mol Life Sci. 2026 Jan 13;83(1):75. doi: 10.1007/s00018-025-06025-9 (PMC12858694; doi:10.1007/s00018-025-06025-9)
Supplement: Supplementary file 1 — Supplementary Material 1 (54.8 KB) [file 18_2025_6025_MOESM1_ESM.xlsx]

## Sheet: combined_counts
	hsa-let-7a-5p	hsa-let-7c-5p	hsa-let-7d-5p	hsa-let-7d-3p	hsa-let-7e-5p	hsa-let-7f-5p	hsa-miR-15a-5p	hsa-miR-16-5p	hsa-miR-19b-3p	hsa-miR-21-5p	hsa-miR-26a-5p	hsa-miR-28-5p	hsa-miR-28-3p	hsa-miR-92a-1-5p	hsa-miR-92a-3p	hsa-miR-93-5p	hsa-miR-98-5p	hsa-miR-100-5p	hsa-miR-103a-3p	hsa-miR-148a-5p	hsa-miR-148a-3p	hsa-miR-181a-5p	hsa-miR-181b-5p	hsa-miR-182-5p	hsa-miR-203a-3p	hsa-miR-204-5p	hsa-miR-211-5p	hsa-miR-181a-3p	hsa-miR-221-3p	hsa-let-7i-5p	hsa-miR-27b-5p	hsa-miR-27b-3p	hsa-miR-30b-5p	hsa-miR-125b-5p	hsa-miR-125b-1-3p	hsa-miR-130a-3p	hsa-miR-141-3p	hsa-miR-191-5p	hsa-miR-125a-5p	hsa-miR-184	hsa-miR-186-5p	hsa-miR-320a-3p	hsa-miR-155-5p	hsa-miR-301a-3p	hsa-miR-99b-5p	hsa-miR-363-3p	hsa-miR-378a-3p	hsa-miR-340-5p	hsa-miR-151a-5p
patient2_media	9	4	1	1	7	2	1	1	1	6	11	0	3	1	12	0	1	4	2	1	7	95	13	7	2	50	5	1	3	10	1	13	5	9	1	2	1	13	6	2	3	0	0	1	1	0	2	2	2
control3_media	1	11	0	0	0	16	0	0	0	0	7	0	0	0	82	6	0	3	1	0	0	1	9	20	0	43	17	3	0	3	0	18	34	4	0	0	0	0	10	0	5	11	0	0	0	0	0	0	1
patient2_tears	307	349	21	1	9	308	5	45	0	7	882	4	21	1	1493	22	9	1	47	5	337	8	30	126	24	1	0	9	11	56	12	2436	906	15	3	3	57	88	420	8	345	323	0	0	4	3	109	0	26
patient4_media	0	1	0	0	0	1	0	0	0	0	6	0	0	0	10	0	0	0	0	0	2	0	0	0	0	0	0	0	0	0	0	11	5	0	0	0	0	0	2	0	1	0	0	0	0	0	0	0	0
control1_tears	28	51	1	0	4	62	0	3	0	0	103	0	1	0	241	0	3	0	15	3	124	0	9	6	2	1	9	4	0	7	0	262	146	0	0	0	2	11	43	0	63	63	0	0	0	2	7	0	9
patient5_media	0	1	0	0	0	0	0	0	0	0	0	0	0	0	9	0	0	0	0	0	0	1	0	2	1	2	0	0	0	0	0	3	1	0	0	0	0	0	4	0	1	0	0	0	0	0	0	0	0
control3_tears	143	139	25	9	19	142	56	25	2	58	274	0	1	0	1706	17	4	1	85	0	604	4	18	139	202	2	28	10	4	35	8	1640	482	7	0	28	7	70	325	4	135	356	1	1	1	3	160	0	10
control4_media	1	5	0	0	0	2	0	0	0	0	5	0	0	0	23	1	0	0	0	0	2	0	3	4	0	10	0	0	0	4	0	10	0	0	0	0	0	0	2	1	4	5	0	0	0	0	1	0	0
control1_media	0	8	0	0	0	1	0	0	0	0	5	0	0	0	18	0	0	0	0	0	0	0	14	4	0	23	1	1	0	2	0	3	11	2	0	0	0	0	10	0	4	9	0	0	1	0	1	0	0
control2_tears	99	142	1	1	1	158	4	6	0	5	337	0	4	0	566	7	0	0	12	5	201	1	15	47	21	1	1	4	14	38	4	807	434	4	0	0	10	15	116	4	159	121	0	0	3	3	44	0	21
patient1_tears	419	525	28	13	3	449	7	42	0	26	1356	1	6	0	2304	7	1	1	50	6	731	8	51	154	31	1	7	4	11	85	17	2422	1671	32	0	13	58	68	580	9	623	257	1	0	5	10	74	0	51
patient3_media	0	0	0	0	0	0	0	0	0	0	2	0	0	0	3	0	0	0	0	0	1	0	0	0	0	1	1	0	0	0	0	9	1	0	0	0	0	0	1	0	2	0	0	0	0	0	0	0	0
control2_media	6	4	2	0	0	12	0	0	0	0	11	0	0	0	75	0	0	0	1	0	1	6	24	3	0	19	4	7	0	6	0	13	25	1	0	0	1	0	31	0	3	13	0	1	0	0	4	0	1
patient2_tears	221	192	13	8	3	280	52	58	0	54	446	5	4	0	2725	20	4	2	113	1	605	3	27	185	196	2	1	10	14	49	2	1054	841	14	0	22	20	82	416	12	183	263	1	2	5	5	187	3	26
patient1_media	0	0	0	0	0	1	0	0	0	0	1	0	0	0	30	0	0	0	0	0	3	0	2	2	0	5	0	3	0	0	1	10	12	0	0	1	0	0	5	0	7	3	0	0	0	0	1	0	0
	hsa-let-7a-5p	hsa-let-7c-5p	hsa-let-7d-5p	hsa-let-7d-3p	hsa-let-7e-5p	hsa-let-7f-5p	hsa-miR-15a-5p	hsa-miR-16-5p	hsa-miR-19b-3p	hsa-miR-21-5p	hsa-miR-26a-5p	hsa-miR-28-5p	hsa-miR-28-3p	hsa-miR-92a-1-5p	hsa-miR-92a-3p	hsa-miR-93-5p	hsa-miR-98-5p	hsa-miR-100-5p	hsa-miR-103a-3p	hsa-miR-148a-5p	hsa-miR-148a-3p	hsa-miR-181a-5p	hsa-miR-181b-5p	hsa-miR-182-5p	hsa-miR-203a-3p	hsa-miR-204-5p	hsa-miR-211-5p	hsa-miR-181a-3p	hsa-miR-221-3p	hsa-let-7i-5p	hsa-miR-27b-5p	hsa-miR-27b-3p	hsa-miR-30b-5p	hsa-miR-125b-5p	hsa-miR-125b-1-3p	hsa-miR-130a-3p	hsa-miR-141-3p	hsa-miR-191-5p	hsa-miR-125a-5p	hsa-miR-184	hsa-miR-186-5p	hsa-miR-320a-3p	hsa-miR-155-5p	hsa-miR-301a-3p	hsa-miR-99b-5p	hsa-miR-363-3p	hsa-miR-378a-3p	hsa-miR-340-5p	hsa-miR-151a-5p
control_media	1.6	5.6	0.4	0	0	6.2	0	0	0	0	5.6	0	0	0	39.6	1.4	0	0.6	0.4	0	0.6	1.4	10	6.2	0	19	4.4	2.2	0	3	0	8.8	14	1.4	0	0	0.2	0	10.6	0.2	3.2	7.6	0	0.2	0.2	0	1.2	0	0.4
control_tears	90	110.667	9	3.33333	8	120.667	20	11.3333	0.666667	21	238	0	2	0	837.667	8	2.33333	0.333333	37.3333	2.66667	309.667	1.66667	14	64	75	1.33333	12.6667	6	6	26.6667	4	903	354	3.66667	0	9.33333	6.33333	32	161.333	2.66667	119	180	0.333333	0.333333	1.33333	2.66667	70.3333	0	13.3333
patient_media	1.8	1.2	0.2	0.2	1.4	0.8	0.2	0.2	0.2	1.2	4	0	0.6	0.2	12.8	0	0.2	0.8	0.4	0.2	2.6	19.2	3	2.2	0.6	11.6	1.2	0.8	0.6	2	0.4	9.2	4.8	1.8	0.2	0.6	0.2	2.6	3.6	0.4	2.8	0.6	0	0.2	0.2	0	0.6	0.4	0.4
patient_tears	315.667	355.333	20.6667	7.33333	5	345.667	21.3333	48.3333	0	29	894.667	3.33333	10.3333	0.333333	2174	16.3333	4.66667	1.33333	70	4	557.667	6.33333	36	155	83.6667	1.33333	2.66667	7.66667	12	63.3333	10.3333	1970.67	1139.33	20.3333	1	12.6667	45	79.3333	472	9.66667	383.667	281	0.666667	0.666667	4.66667	6	123.333	1	34.3333
	hsa-miR-15a-5p	hsa-miR-16-5p	hsa-miR-19b-3p	hsa-miR-21-5p	hsa-miR-26a-5p	hsa-miR-28-3p	hsa-miR-92a-3p	hsa-miR-93-5p	hsa-miR-98-5p	hsa-miR-100-5p	hsa-miR-103a-3p	hsa-miR-148a-5p	hsa-miR-148a-3p	hsa-miR-181a-5p	hsa-miR-181b-5p	hsa-miR-203a-3p	hsa-miR-204-5p	hsa-miR-211-5p	hsa-miR-181a-3p	hsa-miR-221-3p	hsa-miR-27b-5p	hsa-miR-27b-3p	hsa-miR-30b-5p	hsa-miR-125b-5p	hsa-miR-125a-5p	hsa-miR-320a-3p	hsa-miR-423-5p	hsa-miR-423-3p	hsa-miR-320b	hsa-miR-1260a	hsa-miR-3184-3p	hsa-miR-3960	hsa-miR-25-3p	hsa-miR-30c-5p	hsa-miR-30d-5p	hsa-miR-181a-2-3p	hsa-miR-146a-5p	hsa-miR-149-5p	hsa-miR-150-5p	hsa-miR-150-3p	hsa-miR-125b-2-3p
control_media	0	0	0	0	5.6	0	39.6	1.4	0	0.6	0.4	0	0.6	1.4	10	0	19	4.4	2.2	0	0	8.8	14	1.4	10.6	7.6	25	0.4	6.6	0.6	25	4.2	5.6	1	4.2	5	1.2	1.2	0.2	0	0
control_tears	20	11.3333	0.666667	21	238	2	837.667	8	2.33333	0.333333	37.3333	2.66667	309.667	1.66667	14	75	1.33333	12.6667	6	6	4	903	354	3.66667	161.333	180	826.667	34.6667	90	7.66667	826.667	3.66667	95.6667	28.6667	83.3333	29	345	7	353.333	3.66667	2.66667
patient_media	0.2	0.2	0.2	1.2	4	0.6	12.8	0	0.2	0.8	0.4	0.2	2.6	19.2	3	0.6	11.6	1.2	0.8	0.6	0.4	9.2	4.8	1.8	3.6	0.6	3.4	2.2	0.4	0.6	3.4	0.2	0.25	0.25	0.5	3	1.75	0.75	0.5	0	0
patient_tears	21.3333	48.3333	0	29	894.667	10.3333	2174	16.3333	4.66667	1.33333	70	4	557.667	6.33333	36	83.6667	1.33333	2.66667	7.66667	12	10.3333	1970.67	1139.33	20.3333	472	281	825	66	142.333	16.6667	825	16.6667	227.333	110	233.667	55.3333	885	19	1103.67	5	0.333333
			highly associated to retinal tissue
			associated to retinal tisse
[truncated: 336 more columns]
