# Supplementary material for: Exploring extracellular vesicle MicroRNAs in Usher syndrome type 1B: Tear-Derived EVs as potential indicators of retinal health
Source: Cell Mol Life Sci. 2026 Jan 13;83(1):75. doi: 10.1007/s00018-025-06025-9 (PMC12858694; doi:10.1007/s00018-025-06025-9)
Supplement: Supplementary file 2 — Supplementary Material 2 (159 KB) [file 18_2025_6025_MOESM2_ESM.xlsx]

## Sheet: Hoja1
Babelomics
Patient RPEvsTEARs					Control-RPE vs TEARs								PMID: 40231248
#NAMES	statistic	p-value	adj. p-value			#NAMES	statistic	p-value	adj. p-value				ENRICHED	DEPLETED
hsa-miR-204-5p	2.70229	0.0267255	0.0304417			hsa-miR-204-5p	9.52318	0.0165831	2.13922			1	hsa-miR-193-3p	hsa-miR-9-5p
hsa-miR-27b-5p	-2.67182	0.0440937	0.048642			hsa-miR-4448	4.99664	1.9156	0.617781			2	hsa-miR-34c-5p	hsa-miR-9-3p
hsa-miR-3184-5p	-2.70135	0.0427151	0.0472566			hsa-miR-3960	4.90206	2.87567	0.61827			3	hsa-miR-375-3p	hsa-miR-92a-3p
hsa-miR-98-5p	-2.72475	0.0415394	0.0460883			hsa-miR-181b-5p	4.71854	6.23964	0.000114988			4	hsa-miR-378a-3p	hsa-miR-129-5p
hsa-miR-181b-5p	-2.75258	0.0283426	0.0320965			hsa-miR-3065-3p	4.62781	9.08928	0.000146565			5	hsa-miR-449b-5p	hsa-miR-151b
hsa-miR-99b-5p	-2.77592	0.0292432	0.0327539			hsa-miR-6865-5p	4.39911	2.29769	0.000329336			6	hsa-miR-449a	hsa-miR-151a-5p
hsa-miR-26a-5p	-2.94658	0.032009	0.0356169			hsa-miR-422a	4.06539	8.41094	0.000855649			7	hsa-miR-874-3p
hsa-miR-186-5p	-2.97172	0.0310903	0.034695			hsa-miR-181a-5p	4.05881	8.62282	0.000855649			8	hsa-miR-449c-5p
hsa-let-7d-5p	-3.0198	0.0292658	0.0327539			hsa-miR-125b-5p	3.65799	0.000372883	0.0032068			9	hsa-miR-4448
hsa-miR-345-5p	-3.02513	0.0291877	0.0327539			hsa-miR-584-5p	3.56964	0.000507631	0.00409277			10	hsa-miR-24-3p
hsa-miR-3184-3p	-3.04843	0.0284283	0.0320965			hsa-miR-1469	3.40713	0.00088302	0.00632831			11	hsa-miR-4454
hsa-miR-423-5p	-3.04843	0.0284283	0.0320965			hsa-miR-582-5p	3.22242	0.00162013	0.0104499			12	hsa-miR-652-3p
hsa-miR-93-5p	-3.07288	0.0253486	0.0290453			hsa-miR-96-5p	3.20461	0.00171562	0.0105388
hsa-miR-339-3p	-3.1147	0.0264035	0.0301642			hsa-miR-4516	3.12833	0.00218668	0.0128219
hsa-let-7c-5p	-3.24048	0.0229138	0.0263338			hsa-miR-361-3p	2.94056	0.00390271	0.0167734
hsa-miR-16-5p	-3.27936	0.0219701	0.0253249			hsa-miR-181a-3p	2.92238	0.00412227	0.0167734
hsa-miR-103b	-3.31619	0.0210912	0.0243847			hsa-let-7b-3p	2.91928	0.00416084	0.0167734
hsa-miR-103a-3p	-3.31619	0.0210912	0.0243847			hsa-miR-24-3p	2.91928	0.00416084	0.0167734
hsa-miR-363-3p	-3.36364	0.018088	0.0213616			hsa-miR-509-3p	2.91928	0.00416084	0.0167734
hsa-miR-148a-5p	-3.371	0.0198681	0.0231094			hsa-miR-574-5p	2.91928	0.00416084	0.0167734
hsa-miR-30b-5p	-3.38866	0.0194688	0.0227136			hsa-miR-589-3p	2.91928	0.00416084	0.0167734
hsa-miR-378a-3p	-3.41671	0.0188919	0.0221076			hsa-miR-942-5p	2.91928	0.00416084	0.0167734
hsa-miR-184	-3.43556	0.0182912	0.0214698			hsa-miR-3074-5p	2.91928	0.00416084	0.0167734
hsa-let-7a-5p	-3.44709	0.0182878	0.0214698			hsa-miR-92b-3p	2.84179	0.0052385	0.0199806
hsa-miR-181a-3p	-3.45298	0.00762826	0.00941967			hsa-miR-200b-5p	2.81037	0.00574401	0.0199806
hsa-miR-335-5p	-3.46541	0.0179201	0.0212284			hsa-miR-877-5p	2.81037	0.00574401	0.0199806
hsa-miR-125a-5p	-3.7356	0.0134224	0.0159495			hsa-miR-3605-5p	2.81037	0.00574401	0.0199806
hsa-miR-182-5p	-3.74029	0.0131681	0.0157444			hsa-miR-642b-3p	2.81037	0.00574401	0.0199806
hsa-miR-92a-3p	-3.75352	0.0132143	0.0157508			hsa-miR-211-5p	2.79308	0.00604064	0.0199806
hsa-miR-151a-5p	-3.76677	0.0130318	0.0156301			hsa-miR-101-3p	2.61849	0.00992085	0.0319947
hsa-miR-221-3p	-3.8493	0.0120097	0.0144492			hsa-miR-142-3p	2.59221	0.0106689	0.0327688
hsa-miR-484	-3.92162	0.0111038	0.0134012			hsa-miR-3135b	2.56941	0.0113586	0.0340758
hsa-miR-27b-3p	-3.94339	0.0109218	0.013223			hsa-miR-642a-5p	2.49485	0.0139021	0.0398528
hsa-let-7f-5p	-4.00487	0.0102233	0.0124511			hsa-miR-26b-5p	2.46516	0.0150487	0.0422019
hsa-miR-191-5p	-4.00595	0.010252	0.0124511			hsa-miR-93-5p	2.40661	0.0175605	0.0481979
hsa-let-7i-5p	-4.08251	0.00933524	0.0114097			hsa-let-7g-5p	-2.50994	0.0133495	0.0391383
hsa-miR-532-5p	-4.20291	0.00836053	0.010251			hsa-miR-146b-5p	-2.59336	0.0106352	0.0327688
hsa-miR-148a-3p	-4.28078	0.00785722	0.00966463			hsa-miR-339-3p	-2.79342	0.00603478	0.0199806
hsa-miR-320b	-4.29538	0.0076336	0.00941967			hsa-miR-30a-5p	-2.92198	0.00412719	0.0167734
hsa-miR-1260a	-4.32128	0.00728698	0.00904997			hsa-miR-375-3p	-3.38056	0.000965021	0.00655199
hsa-miR-320a-3p	-4.80298	0.00483889	0.00602904			hsa-miR-27b-3p	-3.49898	0.000647225	0.0049113
hsa-miR-423-3p	-5.0296	0.00393376	0.0049172			hsa-let-7b-5p	-3.79372	0.000229778	0.00211724
						hsa-miR-205-5p	-4.16988	5.6438	0.000661863
						hsa-miR-146a-5p	-4.3697	2.58302	0.000333209
						hsa-miR-29c-3p	-4.90871	2.79509	6.1827
						hsa-miR-150-5p	-5.14288	1.01285	4.35525
						hsa-miR-148a-3p	-5.41792	2.96836	1.91459
